# Supplementary material for: The Effect of Metal Ions (Fe, Co, Ni, and Cu) on the Molecular-Structural, Protein Binding, and Cytotoxic Properties of Metal Pyridoxal-Thiosemicarbazone Complexes
Source: Int J Mol Sci. 2023 Jul 25;24(15):11910. doi: 10.3390/ijms241511910 (PMC10419307; doi:10.3390/ijms241511910)
Supplement: Supplementary file 1 [file ijms-24-11910-s001.zip]

Archive with 1 entries (1 files):
- ijms-2508226-supplementary.pdf
